# Supplementary material for: Feasibility of a dried blood spot strategy for serological screening and surveillance to monitor elimination of Human African Trypanosomiasis in the Democratic Republic of the Congo
Source: PLoS Negl Trop Dis. 2021 Jun 11;15(6):e0009407. doi: 10.1371/journal.pntd.0009407 (PMC8195376; doi:10.1371/journal.pntd.0009407)
Supplement: S1 Label list — (XLSX) [file pntd.0009407.s002.xlsx]

## Sheet: list of legends
Variable Name	Label
age	age in years
gender	1=Male; 2=Female
barcode	ID-number
as	health area (Aire de Santé)
village	name of the village
ELISA_r	ELISA result (neg=negative; pos=positive)
zs	health district (Zone de Santé)
TLresult	Trypanolysis result (neg=negative; pos=positive)
endemicity	HAT endemicity (1=endemic, 2=previouly endemic, 3=non-endemic)
agecat	age category
